# Supplementary material for: Fruit–Carrot-Based Smoothies as Innovative Products with a Complex Matrix of Bioactive Compounds Effected on Activities of Selected Digestive Enzymes and Cholinesterases In Vitro
Source: Antioxidants (Basel). 2023 Apr 12;12(4):917. doi: 10.3390/antiox12040917 (PMC10135636; doi:10.3390/antiox12040917)
Supplement: Supplementary file 1 [file antioxidants-12-00917-s001.zip]

Archive with 1 entries (1 files):
- antioxidants-2280705-SI.pdf
